# Supplementary material for: Exploratory Gene Expression Profiling of Cisplatin-Induced Neurotoxicity in Rat Brain
Source: Int J Mol Sci. 2025 Oct 23;26(21):10299. doi: 10.3390/ijms262110299 (PMC12609972; doi:10.3390/ijms262110299)
Supplement: Supplementary file 1 [file ijms-26-10299-s001.zip]

Archive with 2 entries (2 files):
- S1.pdf
- Table S1.pdf
